# Supplementary material for: Motor imagery training speeds up gait recovery and decreases the risk of falls in patients submitted to total knee arthroplasty
Source: Sci Rep. 2020 Jun 2;10:8917. doi: 10.1038/s41598-020-65820-5 (PMC7265300; doi:10.1038/s41598-020-65820-5)
Supplement: Supplementary file 2 — Supplementary Table S2. [file 41598_2020_65820_MOESM2_ESM.xlsx]

## Sheet: Foglio1
Supplementary online materials
Motor imagery training speeds up gait recovery and decreases the risk of falls in patients submitted to total knee arthroplasty.
Laura Zapparoli, Lucia Maria Sacheli, Silvia Seghezzi, Matteo Preti, Elena Stucovitz, Francesco Negrini, Catia Pelosi, Nicola Ursino, Giuseppe Banfi and Eraldo Paulesu
Table S2. Neuropsychological performance of the Experimental and Control Group (Raw = Raw Score; Corr= Corrected Score; Equiv= Equivalent Score)
Group	# Patient	MMSE		FAB			Raven			Digit forward			Digit backward			Corsi Span			Short-Story Recall			VMIQ
		Raw	Corr	Raw	Corr	Equiv	Raw	Corr	Equiv	Raw	Corr	Equiv	Raw	Corr	Equiv	Raw	Corr	Equiv	Raw	Corr	Equiv	KI	VI
Experimental	1	27	25.4	18	18.7	4	20	24.5	2	7	7.25	4	4	4.39	4	6	6.25	4	9	9.75	1	109	112
Experimental	2	30	29.7	13	14.5	2	26	33	4	5	5.5	4	5	5.77	4	5	5.75	4	10	13.5	3	95	94
Experimental	3	26	24.4	16	16.7	4	30	34.5	4	5	5.25	4	3	3.39	2	4	4.25	2	7.5	10.5	2	72	76
Experimental	4	28	28.4	9	10.8	0*	18	25	2	4	4.5	2	3	3.93	3	4	4.75	4	9	12.5	3	77	73
Experimental	5	27	26.97	17	17.1	4	32	34.5	4	6	6	4	4	4.1	3	5	4.75	3	11.5	13	4	58	84
Experimental	6	29	28.49	18	18	4	27	28.5	3	5	4.75	3	5	4.87	4	4	4	2	13.5	12.5	3	117	118
Experimental	7	30	30	14	14.4	2	30	33.5	4	6	6.25	4	3	3.28	1	4	4.25	1	8.5	11	2	82	81
Experimental	8	30	29.97	17	17.1	4	35	36	4	6	6	4	3	3.02	1	4	4	2	6	7.5	0*	83	75
Experimental	9	26	27.27	13	14.3	1	24	30	3	4	4.5	2	2	2.64	0*	4	4.5	3	9.5	14	3	90	84
Experimental	10	30	30	13	12.9	0*	33	35	4	5	4.75	3	4	4.08	3	4	4	2	9.5	10.5	2	97	116
Experimental	11	30	30	17	16.3	3	34	34	4	7	6.75	4	4	3.79	2	6	5.75	4	18.5	16.5	4	100	102
Experimental	12	30	30	15	15.2	2	32	35	4	6	5.75	4	4	4.21	3	5	5.25	4	8	7.5	0*	110	110
Experimental	13	28	29.2	13	14	1	32	37	4	8	8.375	4	4	4.39	4	6	6.375	4	8	11	2	95	95
Experimental	14	30	30	16	15.5	3	29	29.5	3	6	5.75	4	4	3.87	3	4	4	2	14.5	13.5	3	109	117
Experimental	15	30	30	17	16.5	4	35	35.5	4	5	4.75	3	6	5.87	4	5	5	4	11	11	2	116	120
Experimental	16	27	26.49	14	14.1	1	24	25.5	2	6	6	4	4	4.1	3	3	3.25	0*	14	13.5	3	66	56
Experimental	17	30	30	17	17.5	4	32	35	4	7	7	4	5	5.37	4	6	6.25	4	22	23.5	4	118	120
Experimental	18	29	28.49	17	16.5	4	33	33.5	4	5	4.75	3	5	4.87	4	5	5	4	17.5	16.5	4	119	120
Experimental	19	29	30	17	17.9	4	32	36	4	7	7.25	4	6	6.52	4	4	4.25	2	17	20	4	54	57
Experimental	20	27	27.53	18	18	4	24	27.5	2	6	6.25	4	4	4.19	3	4	4.25	2	19	21.5	4	69	100
Experimental	21	30	30	18	18	4	35	35.5	4	5	4.75	3	4	3.87	3	6	5.75	4	25	24.5	4	105	117
Experimental	22	30	30	16	16.9	4	29	34.5	4	5	5.25	4	4	4.52	4	5	5.5	4	19	20	4	109	107
Experimental	23	30	30	18	18	4	32	33.5	4	7	6.75	4	5	4.97	4	6	6	4	21	20	4	112	112
Experimental	24	28	28.53	16	16.4	3	34	36	4	6	6.25	4	4	4.28	3	5	5.25	4	17.5	20	4	74	120
Control	1	30	29	12	12.9	0*	24	29.5	3	6	6.25	4	3	3.52	2	5	5.5	4	13.5	14.5	4	100	94
Control	2	30	28.99	18	17.5	4	32	33.5	4	6	5.75	4	5	4.87	4	5	5	4	13.5	11.5	2	96	102
Control	3	29	28.86	16	16.2	3	31	34.5	4	6	5.75	4	4	4.21	3	4	4.25	2	10.5	10	1	113	92
Control	4	29	29.53	13	13.3	1	26	29	3	5	5	3	2	2.19	1	6	6.25	1	8.5	11	2	84	90
Control	5	30	30	18	18	4	32	33.5	4	4	3.75	1	3	2.87	1	4	4	2	17.5	16.5	4	103	105
Control	6	28	27.97	13	13.3	0*	32	35	4	4	4	1	4	4.19	2	4	4.25	2	9.5	9	1	80	70
Control	7	29	28.7	11	11.3	0*	24	27	2	5	5	3	4	4.19	2	4	4.25	2	11.5	11	2	87	84
Control	8	28	27.97	14	13.9	1	31	32.5	4	4	4	1	3	3.02	1	4	4	2	9	8.5	1	74	75
Control	9	28	27.49	18	17.7	4	32	33.5	4	5	4.75	3	6	5.97	4	5	5	4	15	16	4	90	56
Control	10	29	28.86	18	18	4	34	36	4	6	5.75	4	5	5.21	4	5	5	4	9.5	11	2	71	70
Control	11	30	30	18	18.05	4	36	36	4	4	4	1	4	4.075	3	4	4.125	2	13.5	15.25	4	70	59
Control	12	27	29.03	11	12.5	0*	24	31	4	4	4.5	2	3	3.77	1	4	4.75	4	8	13.5	3	67	62
Control	13	29	29.53	15	15.4	3	31	34.5	4	4	4.25	2	4	4.19	3	4	4.25	2	11.5	12	2	79	71
Control	14	29	30	15	15.9	3	31	36	4	5	5.25	4	4	4.52	4	5	5.25	4	16.5	19.5	4	76	84
Control	15	30	30	18	18	4	36	36	4	7	6.75	4	5	4.87	4	6	6	4	21.5	20.5	4	107	115
Control	16	30	30	16	15.9	2	31	33	4	6	5.75	4	4	4.08	3	5	5	4	21	22	4	119	120
Control	17	29	27.85	18	18	4	32	33.5	4	7	6.5	4	4	4	3	5	5	4	22.5	21.5	4	99	119
Control	18	30	30	18	18	4	36	36	4	7	6.5	4	5	4.66	4	5	4.775	4	25	23.5	4	107	109
Control	19	30	30	17	16.3	3	34	34	4	6	5.75	4	5	4.71	4	5	4.75	4	22	22.5	4	72	96
Control	20	27	25.46	17	16.4	3	30	30.5	3	6	5.5	4	5	4.87	4	6	6	4	18	16.5	4	46	114
Control	21	28	29.2	18	18	4	26	30.5	3	7	7.25	4	5	5.28	4	5	5.5	4	17.5	20	4	109	112
Control	22	30	28.99	18	17.3	4	27	28	2	5	4.75	3	4	3.79	3	5	4.75	4	18	18.5	4	76	97
Control	23	30	30	16	16.7	4	31	36	4	4	4.25	2	5	5.39	4	5	5.5	4	21.5	22	4	85	85
Control	24	30	30	18	18	4	25	29.5	3	7	7.25	4	6	6.39	4	5	5.25	4	10.5	13.5	3	100	105
Mean Experimental Group		29.125	29.0596	16	16.1062	3.35	30.3333	32.8542	3.625	5.41667	5.34375	3.08333	4.25	4.36813	3	4.79167	4.93333	3.29167	15.2083	15.8229	3.125	87.9167	91.0833
SD Experimental Group		0.991814	1.10144	2.43168	2.11477	0.988087	3.82971	2.81486	0.646899	1.1389	1.05504	1.17646	0.989071	0.952371	1.14208	0.658005	0.645539	1.0417	5.17922	4.76883	1.15392	17.6682	19.6068
Mean Control Group		28.7917	28.785	15.7083	16.0542	3.18182	29.6667	32.6042	3.54167	5.79167	5.84896	3.625	4.125	4.34542	3.17391	4.75	4.93229	3.17391	13.5833	14.7396	3.13636	93.1667	98.5833
SD Control Group		1.444	1.64393	2.27423	1.93817	1.13961	4.77918	3.82492	0.779028	1.02062	1.02878	0.646899	0.946963	0.908683	0.936734	0.896854	0.876148	1.02922	5.37439	4.93627	0.940894	20.194	20.6417
Test t's/ Mann-Whitney's p-value		0.906		0.803			0.885			0.118			0.933016			0.95			0.408			0.34289	0.151
